# Supplementary material for: Synthesis of the Bulky Phosphanide [P(SiiPr3)2]− and Its Stabilization of Low-Coordinate Group 12 Complexes
Source: Inorg Chem. 2024 Oct 10;63(43):20286–94. doi: 10.1021/acs.inorgchem.4c03134 (PMC11523236; doi:10.1021/acs.inorgchem.4c03134)
Supplement: Supplementary file 2 — ic4c03134_si_002.zip [file ic4c03134_si_002.zip]

Archive with 17 entries (16 files):
- xyz files/
- xyz files/Cd_SiMe3_linear.xyz
- __MACOSX/xyz files/._Cd_SiMe3_linear.xyz
- xyz files/3'.xyz
- __MACOSX/xyz files/._3'.xyz
- xyz files/2'.xyz
- __MACOSX/xyz files/._2'.xyz
- xyz files/Cd_SiMe3_bent.xyz
- __MACOSX/xyz files/._Cd_SiMe3_bent.xyz
- xyz files/3.xyz
- __MACOSX/xyz files/._3.xyz
- xyz files/2.xyz
- __MACOSX/xyz files/._2.xyz
- xyz files/4.xyz
- __MACOSX/xyz files/._4.xyz
- xyz files/4'.xyz
- __MACOSX/xyz files/._4'.xyz
