# Supplementary material for: Synthesis of the Bulky Phosphanide [P(SiiPr3)2]− and Its Stabilization of Low-Coordinate Group 12 Complexes
Source: Inorg Chem. 2024 Oct 10;63(43):20286–94. doi: 10.1021/acs.inorgchem.4c03134 (PMC11523236; doi:10.1021/acs.inorgchem.4c03134)
Supplement: Supplementary file 2 — ic4c03134_si_002.zip [file ic4c03134_si_002.zip › xyz files/Cd_SiMe3_linear.xyz]

55
Coordinates from ORCA-job Cd_SiMe3_linear1
  P   8.76219230072295      2.90347759652652     -1.01102563825589
  Si  9.79013155767071      2.48716556593112      0.94615766580309
  Si  9.35609720211546      5.01920092481832     -1.50377129451143
  C   11.55069151251431      1.95698901131070      0.58108066861792
  C   8.87295832862027      1.05195235258675      1.74223982057621
  C   9.82565982849067      3.90589758547670      2.17719089838676
  C   11.21935004250695      5.21410542015788     -1.40469159353126
  C   8.79961558961293      5.29590706976738     -3.27385422284173
  C   8.55403272499129      6.34466550688453     -0.43607284700873
  Cd  6.63422306342861      3.46436165385431     -0.00190751947382
  P   4.50774005423866      4.02798484128749      1.00883210992391
  Si  3.47875759591212      4.44220044349426     -0.94837330148467
  Si  3.91156152715752      1.91376230359739      1.50535580453666
  C   1.71897278885735      4.97512199037252     -0.58347297736639
  C   4.39702167434866      5.87489302613499     -1.74774320267483
  C   3.44058685629497      3.02118414507120     -2.17670906025809
  C   2.04807524374578      1.72038901108030      1.40778969017621
  C   4.46875714920762      1.63923591630044      3.27555919686795
  C   4.71197659801977      0.58588255742921      0.43941860617873
  H   2.92951672546516      3.33636638300698     -3.09181949903396
  H   2.90664319560628      2.15513546357245     -1.77994873439157
  H   4.44781305698004      2.69773669915962     -2.45226433042882
  H   3.84512025368810      6.24720561723998     -2.61582903402527
  H   5.38985326934645      5.57421643511628     -2.09538755394982
  H   4.52314195998050      6.70214842908658     -1.04538617530959
  H   1.19960230996144      5.24736206253473     -1.50710283966141
  H   1.71021607076064      5.84077092098551      0.08261063455061
  H   1.15433362918873      4.17544145794818     -0.09987249314437
  H   4.50883063244883      0.73160332545785     -0.62313127495792
  H   4.33050917620808     -0.40032202236773      0.72320623969508
  H   5.79744628312098      0.56350117657561      0.57493916017236
  H   1.68844759732123      1.77730565946804      0.37816281122253
  H   1.54219265601115      2.49539151199087      1.98776198538046
  H   1.75315405218558      0.74695684410275      1.81092152430605
  H   5.55052709025318      1.76531612261363      3.37054845613919
  H   4.21767586668202      0.62846089145971      3.61012289343888
  H   3.99117888897996      2.35362492141686      3.94965862921242
  H   8.74836397283910      0.22580261030822      1.03830908171157
  H   7.87948729232961      1.35090352419683      2.08954340960430
  H   9.42455599486502      0.67872511891356      2.61012551337940
  H   10.35866415225974      4.77347731328023      1.78252638612197
  H   10.33646420924396      3.58962187373047      3.09206889562527
  H   8.81773841637423      4.22734257245628      2.45255998090605
  H   11.56062357665533      1.09295880963816     -0.08708611983794
  H   12.06977558329354      1.68302172413204      1.50436108627623
  H   12.11485928638155      2.75835653523775      0.09973198079663
  H   8.93514121366496      7.33156247750599     -0.71793365537107
  H   8.75665531460912      6.19719486087681      0.62633302290971
  H   7.46863319069243      6.36670844514885     -0.57217310796153
  H   11.72642311705699      4.44064708947623     -1.98567862869891
  H   11.57821191239846      5.15556320722257     -0.37488079416685
  H   11.51366320235902      6.18858043346678     -1.80574299475834
  H   9.27799548125573      4.58277581771977     -3.94871445278049
  H   9.05016585807544      6.30731572413446     -3.60690205132412
  H   7.71797387300059      5.16930304110492     -3.36963075530732
