# Supplementary material for: Synthesis of the Bulky Phosphanide [P(SiiPr3)2]− and Its Stabilization of Low-Coordinate Group 12 Complexes
Source: Inorg Chem. 2024 Oct 10;63(43):20286–94. doi: 10.1021/acs.inorgchem.4c03134 (PMC11523236; doi:10.1021/acs.inorgchem.4c03134)
Supplement: Supplementary file 2 — ic4c03134_si_002.zip [file ic4c03134_si_002.zip › xyz files/3'.xyz]

127
Coordinates from ORCA-job Cd_Si_iPr_linear1
  P   9.04307587808578      3.10450411463673     -0.65485618833792
  Si  10.26104354928079      2.05714773206661      0.90942447781683
  Si  9.38726480487150      5.21059590103786     -1.40218730457487
  C   12.02970602233779      1.77847420600087      0.23435481557055
  C   9.45731514167622      0.32052476272048      1.01085493815860
  C   10.37200144601749      2.69652507416262      2.70271631395083
  C   11.22021088878467      5.70338837084890     -1.49292151291094
  C   8.62659763791202      4.96460412537181     -3.13808244733161
  C   8.32227110846516      6.50650111831599     -0.48103551089694
  Cd  6.72701126253277      3.43472025019939     -0.04384597299345
  P   4.41885577295123      3.76380873525613      0.56507767696218
  Si  3.50120305617376      4.40006243835856     -1.37773867412912
  Si  3.53197917836444      2.08411680527310      1.76586122313873
  C   1.64754560746231      4.68853386983936     -1.07368580524116
  C   4.51955768775991      5.96186667576212     -1.79936264935939
  C   3.67299694882840      3.27103675252186     -2.90283941476533
  C   1.63471658590268      2.01545333118448      1.58762345768865
  C   3.91567953285441      2.63166748901709      3.54856993863722
  C   4.39247172551926      0.41855641862727      1.47595679362816
  H   3.27772904093113      3.89917404343535     -3.71359130667333
  C   2.83684652978998      2.00065477127028     -2.86336456234015
  C   5.11977194714035      2.94712328753973     -3.24492088973057
  C   4.20030778364671      6.56526770139222     -3.16439556459453
  H   5.54812340089429      5.57068226225975     -1.85707084567360
  C   4.50515031771207      7.04097288186783     -0.72354961819598
  C   0.88648101004718      5.13914829689711     -2.31829104402840
  C   1.33643810459704      5.59982576769399      0.10903532306023
  H   1.28538704604097      3.68452862377501     -0.81774130052258
  C   4.45303154175380     -0.04752987327848      0.02909402796721
  C   3.85968069098647     -0.68357100317672      2.38827053510917
  H   5.42200143552653      0.62945320460633      1.78685102630771
  C   1.15196126070404      1.18811792722656      0.40182232198413
  H   1.32931213829688      3.05587149763472      1.42450217226545
  C   0.94454352412539      1.52808795034453      2.86185340513877
  C   5.40743871892683      2.64983880087488      3.85397626361555
  H   3.44399514671529      1.87566007744614      4.19066045569550
  C   3.30261547213121      3.98998531262259      3.87597269749405
  C   9.86007779910575     -0.63525595244310     -0.10708444444202
  C   7.93860878296982      0.33434126258432      1.11668897047296
  H   9.85955051839804     -0.07722461660399      1.95507407466653
  C   10.81862447903707      4.14285958245681      2.85731660420140
  H   11.15458089168144      2.04998889415133      3.13040890281939
  C   9.09882195201044      2.47462460481552      3.50905230062453
  C   12.09439378327225      1.68574037955416     -1.28644485252313
  H   12.25976921700150      0.78139631863673      0.63948586247230
  C   13.11475438355599      2.71896206653004      0.74364792965324
  C   8.59195784786490      7.94628031640930     -0.91890296618852
  C   8.33379802884998      6.43222033553251      1.03978275968041
  H   7.30182502946731      6.25827669651319     -0.81221565080695
  H   11.74612004597550      4.77747538205908     -1.75538329920423
  C   11.75739401980631      6.18515563926483     -0.15029613729776
  C   11.52738824745829      6.73217454992206     -2.57993114627172
  C   9.49692563817686      4.07090072494276     -4.01697717759101
  C   8.17317932787907      6.20912488404090     -3.89250530947160
  H   7.72214749107352      4.38347983746918     -2.90896160444651
  H   11.34682419078631      1.01056768088053     -1.70238818596023
  H   13.08297478617853      1.34123673654057     -1.60891169204562
  H   11.92307965382184      2.66412094128242     -1.74106720223111
  H   12.95339803731167      3.74379842245596      0.40264449114325
  H   14.09255552283551      2.40539501144275      0.36225156018512
  H   13.17909089129193      2.73251014820843      1.83314887316355
  H   9.50104451765814     -0.27319280928525     -1.07447373740674
  H   9.41320597734627     -1.62175539948818      0.05732834470888
  H   10.93975631731126     -0.77341323239173     -0.17992938351210
  H   7.49417740189121      0.60523931137320      0.15424442609017
  H   7.56920089530881      1.03375923616400      1.86786175761825
  H   7.55284532044998     -0.65839147184789      1.37331919082067
  H   8.25699187946235      3.02443733208922      3.07771716714347
  H   9.22551670311866      2.84105181650657      4.53320730319672
  H   8.81557510402404      1.42315307370438      3.57056909693600
  H   11.78995005503456      4.33667535326301      2.40454634729764
  H   10.89206644973009      4.40801513062980      3.91756593766601
  H   10.09467131367017      4.82107187706185      2.40284676347207
  H   9.56563039043704      8.28966745942114     -0.56142560441108
  H   7.84034250464714      8.61967247803915     -0.49319711221823
  H   8.57502570622895      8.07406246995321     -2.00107619688862
  H   9.29882771588716      6.74732387728965      1.44366704764444
  H   8.14388871915073      5.42165439711302      1.40967913667381
  H   7.56876487459690      7.09082919638965      1.46344318137500
  H   11.24727433782972      6.38593876445594     -3.57515912557603
  H   12.60033051920744      6.95217041475130     -2.59911922304341
  H   11.00930116973401      7.67662530248955     -2.39944411691529
  H   11.52306565195899      5.49583925553946      0.65958805166271
  H   11.33427461442692      7.15671705400617      0.11634537669590
  H   12.84519327237603      6.30701097081758     -0.18537198927030
  H   9.00532612779750      6.87875584701817     -4.12364464863002
  H   7.42948025876727      6.78129019564759     -3.33417390594306
  H   7.71353976319125      5.92748309546916     -4.84631981023998
  H   10.41554670999119      4.57732140645183     -4.32383675770825
  H   8.96332011937718      3.79013952677528     -4.93102402560353
  H   9.77667231114247      3.15176422113058     -3.49718105437990
  H   3.52787512447509      7.52658409786675     -0.66996064346028
  H   5.24003586753972      7.82183800584727     -0.94820610691990
  H   4.72675917583916      6.63554203162197      0.26566684874211
  H   4.28100213973599      5.83980801474756     -3.97620303837427
  H   4.88864798296288      7.38648045585561     -3.39043387814206
  H   3.18899077772841      6.97851392977520     -3.18858663365979
  H   1.55681422734911      6.64318382782853     -0.12854372477651
  H   1.91930241151386      5.33880521918334      0.99507506289153
  H   0.27422102167606      5.54631916784259      0.37072481308281
  H   1.17238984035187      6.15083751375885     -2.61672676232231
  H   -0.19137646565967      5.15464512154016     -2.12452310331190
  H   1.05522448043299      4.48266334465305     -3.17478602045589
  H   5.72923448500261      3.84469305835702     -3.36936349838250
  H   5.18783484547935      2.37646864089247     -4.17696041652130
  H   5.58383194528083      2.33258482732112     -2.46601623186421
  H   1.77602600291645      2.20618348981823     -2.70429400393175
  H   3.17267015251287      1.33271763443775     -2.06790881882314
  H   2.92619765142081      1.45021832835528     -3.80606117857777
  H   2.84223139851412     -0.97356821647800      2.11266923389397
  H   3.84488638769439     -0.38390420349396      3.43895552759718
  H   4.48076709941733     -1.58246810156198      2.31174021440292
  H   3.46546022497463     -0.32043704627507     -0.34955842559546
  H   5.09432609941328     -0.92961408528137     -0.06948640673115
  H   4.85243564943994      0.73118410643892     -0.62467671553814
  H   1.21541216906074      0.49518473838610      3.09549181542035
  H   -0.14285148043452      1.55392891430459      2.73284365912653
  H   1.18517072170869      2.13702471573987      3.73377128622250
  H   1.62922308853070      1.47358515610134     -0.53457046964721
  H   0.06974769553471      1.29454447807884      0.27092393042386
  H   1.35174193594973      0.12483975095099      0.55836579555481
  H   5.87869240241096      1.67341068929436      3.72148048217748
  H   5.59360660019792      2.96535621986119      4.88598605839545
  H   5.92301615607394      3.36459983968227      3.20475879899821
  H   3.77741107799155      4.77398563777036      3.28045335225541
  H   3.44748562674848      4.23733333362834      4.93295633489336
  H   2.23017926690037      4.03195166433124      3.67105051321009
