# Supplementary material for: Synthesis of the Bulky Phosphanide [P(SiiPr3)2]− and Its Stabilization of Low-Coordinate Group 12 Complexes
Source: Inorg Chem. 2024 Oct 10;63(43):20286–94. doi: 10.1021/acs.inorgchem.4c03134 (PMC11523236; doi:10.1021/acs.inorgchem.4c03134)
Supplement: Supplementary file 2 — ic4c03134_si_002.zip [file ic4c03134_si_002.zip › xyz files/2'.xyz]

127
Coordinates from ORCA-job Zn_linear1
  P   8.88760615478684      3.17697573407442     -0.61692605937534
  Si  10.17518947683261      1.96783961863316      0.76589946123857
  Si  9.24238915395050      5.32986833725336     -1.20820937087548
  C   11.90380821928079      1.76956027367239     -0.02574866963711
  C   9.36315133719601      0.23822730794224      0.73684205793465
  C   10.38799113045110      2.41812922765931      2.60773313173468
  C   11.07329451009702      5.83369865249261     -1.25598407264325
  C   8.49760493962720      5.24095371479242     -2.96447645272171
  C   8.16216152970650      6.50969066310105     -0.16167053598881
  Zn  6.72616622466064      3.45624248613368     -0.09559898270094
  P   4.57110151290782      3.73468555974235      0.42419047644190
  Si  3.62841167771544      4.22550194986357     -1.54913517297012
  Si  3.65414002914762      2.22987065023802      1.82146536830756
  C   1.77637401481026      4.54815921373298     -1.27465226683906
  C   4.62673867085277      5.75689343918647     -2.10020677416416
  C   3.81779202986403      2.94970479381306     -2.94875985131220
  C   1.75582360968001      2.24772137003795      1.66118121909149
  C   4.10317028709896      2.92988668142327      3.53156412142028
  C   4.41117042124209      0.49597543432700      1.68977890938058
  H   3.47457881520945      3.50016404799597     -3.83588415146250
  C   2.94408872441960      1.71166024606825     -2.81092370995203
  C   5.26978735879083      2.55662101226545     -3.18401705805391
  C   4.38305984888304      6.15765067250302     -3.55299663291392
  H   5.67106704652612      5.41715920738690     -2.03115229754822
  C   4.48625496984944      6.96511647324411     -1.18193428971518
  C   1.03755967569408      4.91268699048509     -2.56062536339884
  C   1.45703788099837      5.55111606611202     -0.17022426786860
  H   1.40078561662989      3.57054211448294     -0.94955690055039
  C   4.40818709472271     -0.11516231203720      0.29650727843489
  C   3.82886214397405     -0.47206272175497      2.71729685883952
  H   5.45837254080778      0.66884866822246      1.96084316407686
  C   1.21965182825583      1.33768420452493      0.56166962602407
  H   1.50681291418682      3.28210265666381      1.39910526899864
  C   1.05262976593504      1.92450181226769      2.97949733765341
  C   5.60056946691072      2.88336890601236      3.80192502906358
  H   3.60371696127705      2.26895269131342      4.25285193113906
  C   3.57818822108469      4.34782494640784      3.73411528779103
  C   9.70553850504933     -0.61558075294017     -0.47836755713804
  C   7.85227373979012      0.27662508160663      0.90935038567786
  H   9.79609620852557     -0.24779861652822      1.62434715424827
  C   10.83202712100001      3.84383831848507      2.90066511689479
  H   11.20083166914723      1.74032466558746      2.91382327785209
  C   9.16773212413702      2.09011478259704      3.45834242228961
  C   11.89317111732227      1.81490157570172     -1.54980525158618
  H   12.15605640326782      0.74092537168015      0.27450457511888
  C   13.01007339187377      2.66730868347075      0.51483678557461
  C   8.40733523695424      7.99297128196813     -0.43885578481258
  C   8.18979809083263      6.26638935916214      1.34183632337662
  H   7.14372687352152      6.27797085126065     -0.51152150916006
  H   11.59679025785030      4.93772468216635     -1.61175803302030
  C   11.61945348019170      6.18142476584549      0.12315134304446
  C   11.37602125449821      6.96374783766549     -2.23820885528447
  C   9.36304397033110      4.41159772593827     -3.90791374046089
  C   8.07833033873665      6.55932555000131     -3.60444782044979
  H   7.58009138513414      4.65858383273934     -2.79761720545781
  H   11.13026281120851      1.17107125997024     -1.98718196456041
  H   12.86670589406726      1.51175541043266     -1.95008575445650
  H   11.69239472765253      2.82762920041983     -1.90631955773570
  H   12.82969923508031      3.71792806066772      0.27800678657303
  H   13.96931921147872      2.39634966655906      0.06069864579381
  H   13.12625266416883      2.58150349799013      1.59665480774699
  H   9.31605845370622     -0.16159084037212     -1.39377142218342
  H   9.24846687526630     -1.60687195087822     -0.38737105138740
  H   10.77947188355978     -0.76112286135489     -0.60559570139458
  H   7.37519624823269      0.64381418853365     -0.00398074113514
  H   7.53762367216330      0.92058866990327      1.73073304738728
  H   7.44933783774859     -0.72426587066979      1.09736328429889
  H   8.29949257508455      2.66981662990676      3.13618200625625
  H   9.35269406732438      2.34747078263845      4.50662881601250
  H   8.89902462957646      1.03342774489350      3.42273069331787
  H   11.77253914917859      4.10130774139940      2.41603902823857
  H   10.96900469546103      3.98472781888101      3.97824044416253
  H   10.07741657340439      4.56225710097994      2.57466216168352
  H   9.37543716189964      8.30926735458146     -0.04284899384737
  H   7.64444557066068      8.60315144272345      0.05616162800390
  H   8.39039856192571      8.24107282386902     -1.50022860661199
  H   9.15068454731477      6.56266104998029      1.76995518607634
  H   8.03146579366394      5.21520393459812      1.59436537931603
  H   7.41213864654043      6.85212979594701      1.84213242713702
  H   11.09006479130048      6.71792033429530     -3.26111045564438
  H   12.44936996646059      7.18243247480071     -2.24118604057726
  H   10.86081528892442      7.88692184084727     -1.96240721535143
  H   11.38344008129114      5.41978393420274      0.86426657259765
  H   11.20489035393061      7.12571456897153      0.48495263270344
  H   12.70797330216992      6.29926558949281      0.09490679033293
  H   8.92791520703648      7.22680908693213     -3.76578820208137
  H   7.34516400349824      7.09307670594794     -2.99718327575652
  H   7.61920012944047      6.37759780272570     -4.58214250643266
  H   10.30479055179384      4.91429882675990     -4.14320066751392
  H   8.84450050461474      4.23992599799747     -4.85708067208989
  H   9.60083498929848      3.43752941133172     -3.47483537491841
  H   3.50323533438607      7.42886905621856     -1.29214221331581
  H   5.22961405208556      7.72974824352235     -1.43321932755208
  H   4.61338312123565      6.69888538314843     -0.13047529262664
  H   4.61665433186348      5.35369926378284     -4.25348556749960
  H   5.00455729911024      7.01689231772370     -3.82407390612351
  H   3.34294715739731      6.44827109810579     -3.71910362816806
  H   1.65713081641553      6.57388461851827     -0.49640376837426
  H   2.04887679434487      5.37928047067827      0.73155621823176
  H   0.39741841806311      5.50178893944737      0.10230972698342
  H   1.33299710571342      5.90118760201697     -2.92112876745994
  H   -0.04348453756748      4.94481202605558     -2.38795577504947
  H   1.21966596809900      4.19865957890836     -3.36711051669614
  H   5.91563174399793      3.42129096306579     -3.35436482565909
  H   5.36651759516401      1.90208558816964     -4.05652801125975
  H   5.67390706511364      2.00821241759954     -2.32689026903105
  H   1.88472997457766      1.95863005475528     -2.71069828217145
  H   3.23384980803465      1.12037313387800     -1.94025854345753
  H   3.04840132607422      1.06490650255416     -3.68865191741946
  H   2.78979422070436     -0.72157674519670      2.48716415303255
  H   3.85485452656297     -0.06951337509942      3.73290406919057
  H   4.39077383622061     -1.41215123611827      2.72265313349590
  H   3.39719996752988     -0.36068766631776     -0.03547175953459
  H   4.98977402907620     -1.04260407081139      0.27683831204983
  H   4.84258746203615      0.56603511467413     -0.43780172922721
  H   1.27029810935939      0.90615686618954      3.31136133715379
  H   -0.03300183993969      1.99806683554940      2.85429420267773
  H   1.33566759573692      2.60093145641368      3.78658419309764
  H   1.71855375716203      1.49243751987556     -0.39444198976183
  H   0.14776519522345      1.50425588210174      0.41015099230656
  H   1.34523686669678      0.28510494023218      0.82845725697696
  H   6.00348420733398      1.86928628111570      3.76266838305284
  H   5.83623800676437      3.29155945466129      4.79035667735769
  H   6.14271102148196      3.49099613935101      3.06956178189806
  H   4.06917482943636      5.03738291583094      3.04255711736536
  H   3.77809768657716      4.69371214955173      4.75373603757591
  H   2.50216951956787      4.42928526724835      3.56257509039481
