# Supplementary material for: Synthesis of the Bulky Phosphanide [P(SiiPr3)2]− and Its Stabilization of Low-Coordinate Group 12 Complexes
Source: Inorg Chem. 2024 Oct 10;63(43):20286–94. doi: 10.1021/acs.inorgchem.4c03134 (PMC11523236; doi:10.1021/acs.inorgchem.4c03134)
Supplement: Supplementary file 2 — ic4c03134_si_002.zip [file ic4c03134_si_002.zip › xyz files/Cd_SiMe3_bent.xyz]

55
Coordinates from ORCA-job Cd_SiMe3_bent1
  Cd  -0.12160650129610      0.08761009198037     -0.00977788705445
  P   -0.08031343854502     -0.50271677095727      2.34134939094914
  P   -0.25267806587185      0.73189901923699     -2.34225680119604
  Si  -2.08576268839317     -0.48444817638880     -2.80817103389143
  Si  2.15627959992823     -0.44044375257754      2.57891500836096
  Si  -0.75471082244005      1.52348995778815      3.04831459772366
  Si  1.45242301526878     -0.53289176565471     -3.08797439514563
  C   2.74529436091438     -2.20560158397808      2.34504377577595
  C   -2.57597196651116     -0.13754875309538     -4.58423495577225
  C   -1.92092977367305     -2.34097623969702     -2.57337576517205
  C   3.05467512357454      0.63750101464874      1.32413493711365
  C   -3.44489369956906      0.13427902214568     -1.66765849264507
  C   -0.90323242082061      1.47590102354974      4.91673857898483
  C   2.61636064829440      0.14239727303470      4.30142612520633
  C   1.81746039427155     -2.06251179681160     -2.05323491223465
  C   2.96670767472478      0.57248050016531     -3.04709627116709
  C   -2.45978600576962      1.80722881879573      2.31145367328067
  C   1.13602162555466     -1.06230941185189     -4.85982697610077
  C   0.34259285999579      2.96961665405081      2.56143509751872
  H   -3.52457632554087      1.22310218445890     -1.70911027472933
  H   -3.26249727679530     -0.15042768803006     -0.62737403147979
  H   -4.41148448935716     -0.28740407079264     -1.95877800950608
  H   -1.15227208922862     -2.76691008267212     -3.22148830325541
  H   -2.86910809961938     -2.83123748546593     -2.81469134204731
  H   -1.66796407726697     -2.59242278112105     -1.54019319293185
  H   -1.80079979024454     -0.45988887560323     -5.28232310284689
  H   -2.73660834609782      0.93234643442553     -4.73466037117601
  H   -3.50170876424628     -0.66257212402802     -4.83795708804436
  H   2.02535354385634     -1.55219969180669     -5.26737573674537
  H   0.90699400009567     -0.19868704852714     -5.48820798358411
  H   0.30374198153482     -1.76529623294173     -4.93354413575213
  H   3.85081100008518      0.03372413839864     -3.40046325143944
  H   3.17170752753116      0.93069766170120     -2.03522617164618
  H   2.82062684504701      1.44758279429607     -3.68424499694205
  H   2.93697912719555      0.24579146846555      0.30936189484229
  H   4.12768689392697      0.65434370839461      1.54042143031120
  H   2.69337021155719      1.66752381977341      1.33266526975337
  H   0.42339649295210      3.06545552839739      1.47541073734049
  H   1.35174315419902      2.87301513974832      2.96681417610269
  H   -0.08302276732391      3.90155400500199      2.94655848496038
  H   -2.41460372386000      1.96330874332007      1.22973643466888
  H   -2.92483076697233      2.69399361382106      2.75217039674952
  H   -3.11367329943852      0.95260872659868      2.50027077577572
  H   -1.57001944867171      0.66847746901450      5.22753341825996
  H   -1.30888588677130      2.41957357058899      5.29337886340970
  H   0.06659403249742      1.31023368579936      5.38978857215171
  H   2.63061301371324     -2.63933082791060     -2.50510586539021
  H   0.94631987032358     -2.71468031962104     -1.96920562287624
  H   2.13496989515999     -1.79154831183542     -1.04207024835592
  H   2.47652932263505     -2.58202285063617      1.35468876611554
  H   2.29015670151790     -2.86714788157440      3.08534976383756
  H   3.83247658463069     -2.27037790377576      2.44755201526253
  H   3.69275814900799      0.02460269147566      4.45817104063875
  H   2.09636194485064     -0.43935872760648      5.06560618392001
  H   2.37061493947977      1.19572239588456      4.45127781011390
