# Supplementary material for: Synthesis of the Bulky Phosphanide [P(SiiPr3)2]− and Its Stabilization of Low-Coordinate Group 12 Complexes
Source: Inorg Chem. 2024 Oct 10;63(43):20286–94. doi: 10.1021/acs.inorgchem.4c03134 (PMC11523236; doi:10.1021/acs.inorgchem.4c03134)
Supplement: Supplementary file 2 — ic4c03134_si_002.zip [file ic4c03134_si_002.zip › xyz files/3.xyz]

127
Coordinates from ORCA-job Cd_opt3
  Cd  0.12373756485539     -0.07635866652933      0.05217512137673
  P   0.13736268137476     -0.23397814968482      2.46546449986574
  P   -0.27835906501209      0.28093895410080     -2.29794753656034
  Si  -2.25522450289762     -0.74160706256090     -2.60561295920433
  Si  2.28974732808061     -0.71597788449755      2.89997362138086
  Si  -0.70083176451752      1.80427308891002      2.93930045668758
  Si  1.54051831117054     -0.42566835734168     -3.42024289826635
  C   2.60656268923430     -2.28087776527481      1.85515529240229
  H   2.65582051099130     -1.89604144261461      0.82672628841535
  C   -2.57552576767406     -0.84432311623424     -4.47648398179911
  H   -1.83654878803351     -1.57936639900987     -4.81995318832967
  C   -1.85709575815308     -3.62337668752543     -2.55569105902677
  H   -2.07562643710157     -3.65619838479795     -3.62523813555815
  H   -2.17170215649177     -4.58123954550166     -2.12759387055625
  H   -0.77331947758766     -3.55954004261747     -2.43570282597348
  C   -2.55331476492812     -2.46702844103173     -1.85390497960188
  H   -3.63472580695651     -2.59526858238153     -2.00275907800949
  C   3.55555992607716      0.61858641223749      2.38695917117359
  H   3.07992404426263      1.56769011113734      2.65376375601558
  C   -3.42819773091135      0.42912415927774     -1.65669670182380
  H   -2.95853711023672      0.49195354257625     -0.66521476026736
  C   -1.14047565155841      1.86722863884453      4.78917336051003
  H   -0.17321101380365      2.04527786488570      5.27586861439997
  C   -1.71052395832379      0.57575521604330      5.36312186715430
  H   -2.69677701326756      0.35531180456680      4.94939195202162
  H   -1.82086090222427      0.65256035467041      6.45013939959129
  H   -1.07361700111007     -0.28379745022692      5.14646160911106
  C   2.23620511681501      0.20505243833439      5.57975642193103
  H   2.80133084420980      1.07311439644860      5.23222059839698
  H   2.49054333348867      0.04361567107593      6.63253171319723
  H   1.17716687010416      0.46661266483691      5.53949750308524
  C   -2.29218194045036     -2.52731521832772     -0.35481334808175
  H   -1.21772840170602     -2.50697201022924     -0.14330623366793
  H   -2.67040099799095     -3.46063800138299      0.07510404670611
  H   -2.75370763820515     -1.70389478272054      0.19555942850421
  C   -4.83859130847978     -0.11444540677713     -1.44544451414195
  H   -5.36989631991418     -0.23963325026016     -2.39217495320940
  H   -5.42765949780612      0.58134433893474     -0.83777702026965
  H   -4.84563138816197     -1.07815611319799     -0.93283405645458
  C   -3.95935151323621     -1.39452790813291     -4.81348666950653
  H   -4.16849651173624     -2.34366630288003     -4.31433123489290
  H   -4.05623679394856     -1.56203448816953     -5.89146502783414
  H   -4.74454081423272     -0.69021493670385     -4.52714052106452
  C   2.00022602969987     -2.80638419574763     -1.82123500732605
  H   1.04601541059931     -2.60545299457877     -1.32690814696486
  H   2.65013954602381     -3.30875184473880     -1.09747025591437
  H   1.80418289350360     -3.51563269328459     -2.62766756379121
  C   1.50230536102417     -3.33138319530371      1.88833166700605
  H   1.42726449892906     -3.80494927697754      2.86907664341018
  H   1.70495830612640     -4.12313826813130      1.15905920974618
  H   0.52167278339145     -2.90739920918372      1.66390212714006
  C   3.95751171527237     -2.92094496261555      2.16525242213763
  H   4.79053939962582     -2.22844434471185      2.03059875144256
  H   4.13615532997194     -3.77901294817871      1.50806900496290
  H   3.99706182286191     -3.28989927403789      3.19430485932917
  C   2.51022837214692     -1.04710231405301      4.75452606390664
  H   3.57378317241794     -1.30002872866877      4.86374259488219
  C   2.65020665048228     -1.53083145062816     -2.33798599849089
  H   2.85216970837627     -0.89190139513481     -1.46637477554901
  C   3.79409776388341      0.64018041254671      0.88482498267704
  H   4.32008504359961     -0.25720523694121      0.54678181245183
  H   4.39850111896522      1.50436651393077      0.59131673620481
  H   2.85965031352741      0.70163468299726      0.31915298498044
  C   -3.28883719949332      0.81412934324505      2.16636030239018
  H   -4.06980928669011      0.76283766494629      1.40048169100891
  H   -3.78141281193876      1.06627054662590      3.10892146786832
  H   -2.85496747682934     -0.18237953882415      2.27681194861441
  C   3.99065006400488     -1.83693196850346     -3.00032746920180
  H   4.65945270719147     -2.35364372057613     -2.30359260443373
  H   4.50249720496018     -0.93377898993811     -3.34054415081155
  H   3.86068146298576     -2.49175861932878     -3.86610119743331
  C   4.88600755114630      0.55325982404597      3.13382005282613
  H   4.76030837859374      0.62186389348723      4.21555742986024
  H   5.53623094597992      1.37954316788265      2.82702857919379
  H   5.42670209546184     -0.37354193662319      2.92652275445056
  C   -2.04160892291689      3.05274853786898      5.12914105125571
  H   -1.66321891784803      3.99811307636331      4.73158921757109
  H   -2.13742652388479      3.16682598933607      6.21406991786647
  H   -3.04932615700894      2.90704784797660      4.73185790312943
  C   1.69025488121638     -2.22022118110275      5.27749751016212
  H   1.79412477622545     -2.31007507042784      6.36421780185888
  H   2.00647223076012     -3.16811572871831      4.83911648273955
  H   0.62665360721375     -2.09363247901802      5.05706879983586
  C   2.97492676801243      1.86796536421866     -2.46958592492194
  H   3.67382720563097      1.23525379059549     -1.91938585992309
  H   2.14354495836420      2.11296384941327     -1.80068694832821
  H   3.49120406901430      2.80690595926431     -2.69666799652441
  C   2.47309587696124      1.20204180933919     -3.74381912900132
  H   3.34763331525227      0.92359638918150     -4.34683080739600
  C   -2.24058275120148      1.86021454212547      1.80273744206639
  H   -1.84815448420193      1.59872057783476      0.80748138080706
  C   -2.31639206256775      0.45431676898152     -5.23352425574454
  H   -3.09329959339182      1.19324740291307     -5.02720659560653
  H   -2.31434634357858      0.27890040524367     -6.31464939721468
  H   -1.36148224902448      0.90867929290626     -4.96153077715223
  C   -3.48163701512831      1.84632276479847     -2.21585151793278
  H   -2.48455014625863      2.24887462989723     -2.40539958108216
  H   -3.99253399890374      2.51793523658259     -1.51786310954803
  H   -4.04008777518776      1.87632360631139     -3.15482730196638
  C   1.12757377096651     -1.17599787102128     -5.12354068523694
  H   0.25465446798790     -0.60871987916010     -5.46696261470835
  C   2.24239336201204     -0.96818644868830     -6.14821756237228
  H   2.48319934479165      0.08406342193688     -6.30357449658980
  H   1.94415382311577     -1.38335166679433     -7.11700312626727
  H   3.16323998302248     -1.47638919134826     -5.85061408995635
  C   0.74037512004476     -2.64894420137949     -5.08243421423390
  H   1.60985685808641     -3.27616128694963     -4.86824414836409
  H   0.34375386835619     -2.97214788926217     -6.05090976680527
  H   -0.01361408148481     -2.86427098856592     -4.32665546758822
  C   -2.88138632211770      3.23681330537677      1.65234958780239
  H   -2.18296120358567      3.97755875721117      1.25897156563033
  H   -3.26731142928942      3.61338748079893      2.60205922461172
  H   -3.72534933255982      3.18485258044864      0.95642471843281
  C   0.32756683760141      3.35250505260083      2.53396861254789
  H   -0.41820592753279      4.15870556896065      2.55065594302198
  C   0.91430734851834      3.30685007681746      1.12866662208106
  H   1.38560353936552      4.25928767469164      0.86441877958138
  H   0.15510460479658      3.09911177953143      0.36804496942878
  H   1.68089626979967      2.53218506793848      1.04866712627133
  C   1.38132401788514      3.70064195132265      3.57778664175725
  H   2.09537929922055      2.88847002642260      3.72916384475868
  H   0.93361101393380      3.92041449741943      4.54925285556252
  H   1.95399302752948      4.58294559351496      3.27288608100086
  C   1.62657840045056      2.17963227569186     -4.55316928240859
  H   1.25816809125691      1.74594469988297     -5.48616735759721
  H   2.20259473029644      3.07488136838994     -4.81002938757199
  H   0.75511947017597      2.49842265906088     -3.97508876213889
