# Supplementary material for: Synthesis of the Bulky Phosphanide [P(SiiPr3)2]− and Its Stabilization of Low-Coordinate Group 12 Complexes
Source: Inorg Chem. 2024 Oct 10;63(43):20286–94. doi: 10.1021/acs.inorgchem.4c03134 (PMC11523236; doi:10.1021/acs.inorgchem.4c03134)
Supplement: Supplementary file 2 — ic4c03134_si_002.zip [file ic4c03134_si_002.zip › xyz files/2.xyz]

127
Coordinates from ORCA-job Zn_hex_opt2
  Zn  0.02239184715737     -0.11355480341434      0.05952172212749
  P   0.11184807682847     -0.15364075993225      2.29317756216872
  Si  -1.67797130333428     -1.37917981290414      2.88695653761888
  C   -1.67319159048948     -2.78291736812753      1.59730354562636
  H   -1.90655038176794     -2.25905174949060      0.65788391308725
  P   0.23073315293984      0.27604952182383     -2.12189368910001
  Si  0.28600783401741      2.05983221928470      2.67928129906029
  C   -2.77586894200929     -3.81189218508746      1.83101928895185
  H   -3.77191874858337     -3.36799478520528      1.80723029870651
  H   -2.65748172413121     -4.31264354708739      2.79653232349777
  H   -2.74372135244670     -4.58762570495595      1.05846961980797
  Si  -1.42289019918450     -0.72546813437033     -3.26381221517633
  C   -0.33426163352387     -3.48742686767316      1.40534241055445
  H   0.48820344930697     -2.78935942496787      1.23359032341236
  H   -0.38226790146226     -4.17182672626937      0.55268308584639
  H   -0.07026001764127     -4.08349526439136      2.28066144298596
  Si  2.39364390849273     -0.08732248377130     -2.61052188063780
  C   -3.34531642325249     -0.46499757209200      2.84613331862855
  H   -3.13276467230150      0.47147178609661      3.37485300872554
  C   -4.47404338070010     -1.16251371120633      3.60334497227679
  H   -4.75853034977337     -2.10560688767715      3.13296815384733
  H   -5.36791342349117     -0.52993330456518      3.62031191311596
  H   -4.20851730252262     -1.38193783419620      4.63898314142951
  C   -3.78069413409427     -0.11739094021319      1.43019132131471
  H   -2.98498834720725      0.37897397772337      0.86974562787185
  H   -4.64765953617141      0.55159720074079      1.43183302411498
  H   -4.06605839194618     -1.01487952812593      0.87349827570989
  C   -1.42650178143452     -1.99757332124572      4.66390172561906
  H   -2.27011594705455     -2.67847671384260      4.84438737518036
  C   -1.53013679614667     -0.84753465477182      5.66202471520688
  H   -0.68700870602095     -0.16235093328427      5.55050810874218
  H   -1.50652534364019     -1.22362483174120      6.69009862207971
  H   -2.44646521506635     -0.26466403866069      5.54501477918371
  C   -0.13315553297860     -2.77169374468042      4.88795717244069
  H   -0.11272688003407     -3.71114131108962      4.33428106987175
  H   -0.00821388101003     -3.01364755937531      5.94887515605912
  H   0.73613595969260     -2.18620018747539      4.57562721412833
  C   -1.05415077176088      3.23962444157256      2.03079376210802
  H   -0.59872459405378      4.22405317010840      2.21009623819538
  C   -1.29056855552618      3.10503132564092      0.53443515482815
  H   -0.37479374460932      3.20311990377999     -0.05295013377479
  H   -1.99652237822233      3.86134562452374      0.17509567794628
  H   -1.72438829420449      2.13027007361554      0.29579371779075
  C   -2.37270510997846      3.20095219848844      2.79012852267793
  H   -2.91520967215285      2.27827284210649      2.57994157480649
  H   -3.02035750902403      4.02978988595249      2.48545773522749
  H   -2.23878852462834      3.26886861735199      3.87215953987551
  C   0.42231825565064      2.32659584754145      4.55462328369572
  H   -0.55663629938832      1.98790359834162      4.92161411736296
  C   1.48947166073083      1.48176353873641      5.24174871178338
  H   1.45947373717639      0.43665271593308      4.92590786888960
  H   1.36602619947222      1.51086269909581      6.32947604420452
  H   2.48999735858142      1.85933275102444      5.02058270899025
  C   0.57338045824610      3.79613524709201      4.94221394324843
  H   1.54180490121689      4.19098380437469      4.62391985110010
  H   0.51903264655525      3.91500795779158      6.02953350744376
  H   -0.20105371844752      4.42899721599380      4.50381961676835
  C   1.86385018670107      2.46382551942874      1.67719647342108
  H   1.62372415501418      2.08127076781953      0.67236513554807
  C   3.11620386456971      1.73481632280187      2.15085612095901
  H   3.48195354243748      2.15553320654843      3.09050532097225
  H   3.92384350050806      1.84060644663269      1.41805026392931
  H   2.93962149982799      0.66934868802808      2.30882986426872
  C   2.14703085595844      3.95556033715159      1.52436361688025
  H   1.30814842012384      4.50098292189894      1.08868947114547
  H   3.01311511965983      4.11238823576512      0.87251353056064
  H   2.38087459658485      4.41806774714497      2.48682888366237
  C   -2.95699541535739     -0.27918473473497     -2.22544002620532
  H   -2.67245299925154     -0.62194121931948     -1.22018726518891
  C   -4.22281812763812     -1.03645509035352     -2.61616380183065
  H   -4.56219876216965     -0.75704406114031     -3.61701276181793
  H   -5.03730588271198     -0.79877972811061     -1.92323881305257
  H   -4.08812584993630     -2.11972111524185     -2.60401660524001
  C   -3.24290766725791      1.21577447650126     -2.13582382164980
  H   -2.34116633337340      1.80089520538268     -1.94816909696330
  H   -3.95721728099396      1.42688746853805     -1.33319443599783
  H   -3.68670882137942      1.58064337037972     -3.06519113205198
  C   -1.38271240137445      0.01069009344696     -5.01555589555617
  H   -0.40329720442643     -0.30839819652209     -5.39719239873235
  C   -2.45165184070738     -0.58428877586830     -5.92944608483912
  H   -2.41735049986777     -1.67531413598150     -5.96303355046074
  H   -2.32970841044724     -0.21944656291538     -6.95482744657302
  H   -3.45458072689068     -0.29519831567910     -5.60381806612821
  C   -1.42174306674949      1.53410283344898     -5.07147226414595
  H   -2.42329738986558      1.90913344353823     -4.85086414078128
  H   -1.15625518250586      1.89124244038789     -6.07193779142742
  H   -0.73745862542361      1.99152903184278     -4.35361699360736
  C   -1.40778951320553     -2.61517197919695     -3.43696992343567
  H   -2.36488240934445     -2.83061718355409     -3.93280305585616
  C   -1.41253615954220     -3.31865293110153     -2.08816756903327
  H   -0.53673828410681     -3.03975761462688     -1.49756623268415
  H   -1.39306262075351     -4.40704347592468     -2.20938775185466
  H   -2.29643810782518     -3.07045259044345     -1.49617811015583
  C   -0.29575250941083     -3.14347472400285     -4.33251279226491
  H   -0.31742105370977     -2.69610213827051     -5.32891279100170
  H   -0.37703992203119     -4.22859707870091     -4.45626644255791
  H   0.68457654796814     -2.94142440845548     -3.89930629086897
  C   2.54602133243445     -0.41058799600947     -4.47850252496097
  H   1.75134662872900     -1.13648160483538     -4.69003580266485
  C   3.87139683331420     -1.05072780383779     -4.88373614559112
  H   4.71844906183127     -0.39348185956718     -4.67048695010833
  H   3.88350062116750     -1.25301777656550     -5.96010418791406
  H   4.05253217973524     -1.99723770167958     -4.37095717439484
  C   2.27733293738270      0.83340851739266     -5.31954987536425
  H   1.36755469975530      1.35378479568023     -5.01721529165367
  H   2.17751004891060      0.57328609738671     -6.37875082743210
  H   3.10497325450731      1.54313347077036     -5.23968363779030
  C   3.24362626449259      1.51137156369580     -2.01403673986769
  H   3.11523179969020      1.45799494654090     -0.92400436158148
  C   4.74439280501504      1.50937541568200     -2.29640592920715
  H   5.23888766012746      0.60538365418171     -1.93265386785809
  H   5.23102882143740      2.36554820528470     -1.81716685870473
  H   4.94388469613011      1.58696119624904     -3.36891682628314
  C   2.60899874758892      2.82008916549864     -2.46886597142984
  H   2.75453936596403      2.98775081224975     -3.53792679716955
  H   3.06131064120619      3.66744112078322     -1.94240950395641
  H   1.53444044758382      2.83499113984634     -2.27617778796971
  C   3.24266707270344     -1.50972681758305     -1.66874474665093
  H   4.25454008520059     -1.52724330165051     -2.09776274303399
  C   2.61194343046049     -2.87180722640268     -1.91546100124886
  H   1.58268306582869     -2.89566546530684     -1.54997534668770
  H   3.16468732032004     -3.65778206373650     -1.39014970388364
  H   2.59198751809772     -3.13725359806431     -2.97448802026014
  C   3.38453860770169     -1.25493946129170     -0.17451894766754
  H   3.95242824305418     -0.35004690192404      0.04576299200107
  H   3.89503974989573     -2.09172550195152      0.31392159777734
  H   2.41200640398994     -1.15797899022143      0.32136192491939
