# Supplementary material for: Synthesis of the Bulky Phosphanide [P(SiiPr3)2]− and Its Stabilization of Low-Coordinate Group 12 Complexes
Source: Inorg Chem. 2024 Oct 10;63(43):20286–94. doi: 10.1021/acs.inorgchem.4c03134 (PMC11523236; doi:10.1021/acs.inorgchem.4c03134)
Supplement: Supplementary file 2 — ic4c03134_si_002.zip [file ic4c03134_si_002.zip › xyz files/4.xyz]

127
Coordinates from ORCA-job Hg_opt3
  Hg  0.11942425975055      0.01903203162442     -0.04206154131450
  P   0.06388061301139      0.04510849069813      2.35550926556112
  Si  -2.14636430495210     -0.09880694085457      2.80486429641233
  C   -3.18787147196060      1.43443560665406      2.34875365673906
  H   -2.56081342387127      2.28367436093745      2.63988176956093
  P   0.48496534481447     -0.01414411831136     -2.41152848219741
  Si  1.18444477211530      1.94717487713006      2.84163033066493
  C   -4.50390296609248      1.55860685569031      3.11386706918229
  H   -5.18732503048132      0.73787408843447      2.88422766567433
  H   -5.01537205943875      2.48791669016331      2.84122551657636
  H   -4.35911618129406      1.57010979420454      4.19521135005066
  Si  -1.56124184916868     -0.03066006012035     -3.38939781174421
  C   -3.43358237982213      1.54503414081490      0.85063473493717
  H   -2.50973358518716      1.44329125347983      0.27596403490515
  H   -3.87018781131013      2.51500448328063      0.59134111723372
  H   -4.12364114698337      0.77297838822654      0.50024885331687
  Si  1.83674694388132     -1.80050163586457     -2.68955718179961
  C   -2.71673670102659     -1.57340316862049      1.74147711367660
  H   -2.65468279822948     -1.18328204855641      0.71654995234907
  C   -4.17458854639662     -1.94401698516492      2.00186194877685
  H   -4.32196291707916     -2.28332019570450      3.03144550434166
  H   -4.48664964457280     -2.76411263606474      1.34589011953898
  H   -4.85638888084625     -1.10986635187378      1.82796795834791
  C   -1.83839892820998     -2.81828163743251      1.80147269616793
  H   -0.77872982162904     -2.58723788273862      1.68237892812578
  H   -2.12348510242815     -3.52247271028482      1.01283125953663
  H   -1.94922730993241     -3.33918575493483      2.75427623402704
  C   -2.39445891085267     -0.43086561656807      4.65648547364039
  H   -3.48411061767261     -0.53273887074678      4.75691473857202
  C   -1.95120624900710      0.74710961157034      5.51676753382665
  H   -0.86346998313493      0.82552792249470      5.52147117361396
  H   -2.26916696119278      0.61187761553110      6.55582678330460
  H   -2.34907463484523      1.70433931577446      5.17115350946717
  C   -1.75317608306523     -1.71902847601298      5.15840476366610
  H   -2.20274583695571     -2.60449012419463      4.70763358672641
  H   -1.86901005498928     -1.80811413023401      6.24396918762858
  H   -0.68253595718880     -1.74432818797767      4.93745692335141
  C   0.41930984172242      3.62028964725050      2.34119742990279
  H   1.29479955275301      4.28124804082782      2.25993423914013
  C   -0.50563023059844      4.21221077140002      3.40025196173635
  H   -1.33215291025957      3.53794444396914      3.63874779355634
  H   -0.94626679635084      5.14995521800136      3.04577216976843
  H   0.01507638278903      4.42637929446005      4.33487262026479
  C   -0.27019309925559      3.59855888716694      0.98272943873361
  H   0.37019928270845      3.20480409723366      0.19145612311530
  H   -0.57871418378551      4.60640768887864      0.68488744899573
  H   -1.16725510209039      2.97907799056276      1.01253743487999
  C   1.48157601012547      2.00727270985350      4.72219891011493
  H   0.50773367723274      2.29698303518913      5.13416463536914
  C   2.47752416058602      3.10445013374212      5.09495010436772
  H   3.49062161718223      2.84206431787422      4.77860146845921
  H   2.50778933290320      3.24649268575826      6.18033903867718
  H   2.23436237622906      4.07050576741326      4.64514119591239
  C   -2.93136653179631      2.15929814936817     -4.74514686226774
  H   -2.85692270583629      1.63195414482580     -5.69755253869475
  H   -2.93114682012693      3.23208090907987     -4.96711939671427
  H   -3.90610172124530      1.92167031143769     -4.31502698060591
  C   1.88451313315446      0.68553440589135      5.36527409642193
  H   1.23224359838465     -0.13704341449892      5.06604211306743
  H   1.85871518620137      0.76048840156596      6.45764980497505
  H   2.90384048475864      0.40585729853674      5.08797747875260
  C   2.88264045301018      1.80794630986333      1.97889194349354
  H   3.50176264811363      2.47451453608786      2.59584288542135
  C   2.94157172200311      2.35103541023319      0.55692053879109
  H   2.34098902173038      1.75647401846159     -0.13866358229681
  H   3.96896654175878      2.32318910369018      0.18023923531882
  H   2.59532776003725      3.38386314225739      0.49011603601720
  C   3.50100419474596      0.41608223542556      2.04516827323359
  H   3.54255447379252      0.02312519428697      3.06176884112968
  H   4.52087985771480      0.42664928895089      1.64607630961620
  H   2.92459828635401     -0.30030439285015      1.45492533883120
  C   -1.78427682773038      1.81601293809813     -3.79851641901090
  H   -0.84570358781827      2.06356216799653     -4.31218086500498
  C   -1.84683403612726      2.66990157629230     -2.53654050499864
  H   -1.84904837503365      3.73622296462598     -2.78569074823250
  H   -0.98961574454128      2.48899979089919     -1.88371910041468
  H   -2.75491329822510      2.47191418614130     -1.96033194682179
  C   -2.89788122526054     -0.63153440322426     -2.17280831969803
  H   -2.62239628474300     -0.12651250048130     -1.23873451674427
  C   -2.83229206190489     -2.12914161589262     -1.90901041304514
  H   -3.06161755246113     -2.71095965619031     -2.80545367637746
  H   -3.55718542028248     -2.42104293571338     -1.14190059400757
  H   -1.84369162764728     -2.43146407646264     -1.56268007611877
  C   -4.32343896561832     -0.20063798084850     -2.50497560570275
  H   -4.43147376621675      0.88445394520281     -2.51956099660793
  H   -5.01778686645168     -0.58723940372749     -1.75052237554628
  H   -4.65594931658112     -0.58112278511906     -3.47355913110342
  C   -1.48182980110345     -1.06105515761910     -4.98429045398224
  H   -0.96502220016944     -1.98285007684659     -4.69332345386301
  C   -2.84186573573232     -1.45666178100120     -5.55475493039913
  H   -3.44106870277923     -0.58239206529729     -5.82053779174099
  H   -3.42755498460653     -2.05736733300156     -4.85723363188921
  H   -2.71240958477203     -2.04870132427645     -6.46720655721429
  C   -0.63714234655132     -0.36849709133041     -6.05077981274728
  H   -0.44238041294386     -1.04369995093155     -6.89071751544473
  H   0.32588562317275     -0.03226202490211     -5.66526472036572
  H   -1.15005130224488      0.50802680132738     -6.45381019461983
  C   2.32304084683316     -1.84514435648981     -4.52782545656945
  H   1.36822296972187     -2.03254795799141     -5.03627844111631
  C   2.88486040304669     -0.53723011651626     -5.07700488714146
  H   3.91679852176012     -0.38836606147807     -4.75361669135600
  H   2.31477542146032      0.33371204899812     -4.74604829122479
  H   2.88731080254982     -0.54705149143797     -6.17189038627468
  C   3.25552078988260     -3.00635390485511     -4.86717041079541
  H   3.42432972578476     -3.06114018210847     -5.94798322472762
  H   2.85828472003406     -3.97236644803025     -4.54835575689058
  H   4.23391250446272     -2.87966202782157     -4.39646337920319
  C   3.27719354945895     -1.40885149476973     -1.50138403852343
  H   2.77059213039332     -1.20183731147741     -0.54795618214919
  C   4.06991508585329     -0.16197727968792     -1.87686410386415
  H   4.69703754727853     -0.35098039084202     -2.75095868049053
  H   4.73544606669614      0.13150100375279     -1.05912346834802
  H   3.42381000863793      0.68694019998408     -2.10752229981055
  C   4.22354951630298     -2.58147970771654     -1.25976934400746
  H   3.70712051108966     -3.47169673992042     -0.89676519405646
  H   4.97787387397451     -2.31175769460525     -0.51299958563286
  H   4.75773576262687     -2.85858465953499     -2.17222786501459
  C   1.21128208166024     -3.53216426303538     -2.22221149929613
  H   2.11434206712948     -4.14921316755753     -2.33225126275597
  C   0.76505204113498     -3.62759606995449     -0.77023610943559
  H   1.54311538436929     -3.31069975564306     -0.07145282256463
  H   0.48546274296993     -4.65374021062592     -0.50910834763083
  H   -0.10941195539086     -3.00118729700615     -0.58297537036223
  C   0.15741058345866     -4.09845549899235     -3.16444247420441
  H   -0.76545243833767     -3.51822531453432     -3.12497982988176
  H   -0.09760862876731     -5.12752593229321     -2.88927897378015
  H   0.49585848989622     -4.11098790217099     -4.20304685111929
