# Supplementary material for: Synthesis of the Bulky Phosphanide [P(SiiPr3)2]− and Its Stabilization of Low-Coordinate Group 12 Complexes
Source: Inorg Chem. 2024 Oct 10;63(43):20286–94. doi: 10.1021/acs.inorgchem.4c03134 (PMC11523236; doi:10.1021/acs.inorgchem.4c03134)
Supplement: Supplementary file 2 — ic4c03134_si_002.zip [file ic4c03134_si_002.zip › xyz files/4'.xyz]

127
Coordinates from ORCA-job Hg_linear1
  P   9.02349380016152      3.08588542717942     -0.61740682853065
  Si  10.24852392508185      2.08787099420128      0.98254724255788
  Si  9.37315131337848      5.18013511743122     -1.41765396521319
  C   12.01300621754542      1.80293465477404      0.29820086857141
  C   9.46313341491190      0.34803682136549      1.13521808026720
  C   10.36582280098768      2.78023773520621      2.75462028247492
  C   11.20999954494772      5.65442336792956     -1.53288167426556
  C   8.59844661522773      4.88774508710835     -3.13827483628822
  C   8.32861746088559      6.50762733145917     -0.52239851342839
  Hg  6.72114989764775      3.42353792141112     -0.02598285028349
  P   4.42781476678542      3.75986922579710      0.56312693784439
  Si  3.50570145641659      4.44049259379055     -1.37052402715799
  Si  3.54717026450633      2.03917975718029      1.72107218011949
  C   1.65729755019315      4.72306981354366     -1.02895722247847
  C   4.52287363973073      6.00820616412870     -1.76267682798531
  C   3.65254697544762      3.35095247898262     -2.92530471451090
  C   1.65101461411800      1.97382632448990      1.53246861765317
  C   3.91724066973036      2.54755910267210      3.51761220341276
  C   4.41704016687453      0.38810371697111      1.39084973222959
  H   3.22477169368884      3.99488583548918     -3.70693706234171
  C   2.83417374601025      2.06912214090448     -2.89599936172194
  C   5.09270765232054      3.05627989056356     -3.31842135872392
  C   4.17279566981342      6.65419545651485     -3.10052953846689
  H   5.54495806232594      5.60945787537272     -1.85678056829670
  C   4.54346847220326      7.05442330142375     -0.65517112913806
  C   0.87504160400142      5.19702397738861     -2.25175702016356
  C   1.36750658434190      5.61438270282108      0.17453986837765
  H   1.29750816124705      3.71534005652020     -0.78505598681015
  C   4.49046593706480     -0.03995003532418     -0.06722837923654
  C   3.88602066724501     -0.73957903693701      2.27257954924710
  H   5.44265645494552      0.59739354724980      1.71371501649360
  C   1.17530231433664      1.17374684408852      0.32552880273960
  H   1.34273829424862      3.01707311059896      1.39461397436475
  C   0.95755372031009      1.45294972743728      2.79178183030767
  C   5.40607301665256      2.55895888728075      3.83573354708533
  H   3.44053316311793      1.77691703891763      4.13832742779569
  C   3.30061315691662      3.89779497246743      3.87119958204423
  C   9.87298471817520     -0.63807307215894      0.04644370533438
  C   7.94478250930563      0.35124204358291      1.24117983323468
  H   9.87036837855995     -0.01613704598843      2.09088280689606
  C   10.81359797285561      4.23014231871007      2.86591170032921
  H   11.14961243490263      2.14557675325321      3.19780440282155
  C   9.09487090082072      2.58265771534642      3.57124793374302
  C   12.06916193068659      1.66782034539264     -1.21982297700584
  H   12.24581630710426      0.81692512100913      0.72802173261656
  C   13.10214187890726      2.75451807157643      0.77686635021746
  C   8.60670351318631      7.93250873378480     -1.00158042660244
  C   8.35144826010564      6.47231362336605      0.99954572071689
  H   7.30468829330534      6.25719046179561     -0.83665450997874
  H   11.73168658026466      4.71984666505761     -1.77130380963836
  C   11.75883626794101      6.17592948346399     -0.20992505855350
  C   11.51298192680987      6.64935426659901     -2.65249833432056
  C   9.45747046457813      3.97007389629591     -4.00311844484508
  C   8.13941962565196      6.11319638108302     -3.91991974210239
  H   7.69598942437079      4.31570325882502     -2.88238848146986
  H   11.32025249943310      0.98037118171783     -1.61237988213140
  H   13.05629013572676      1.31481677345310     -1.53746264456074
  H   11.89600704788908      2.63260182060513     -1.70182317590353
  H   12.94230247079652      3.77033206148780      0.41006191332162
  H   14.07707855517477      2.42777483811536      0.39922653433423
  H   13.17180636367507      2.79638474938400      1.86528105889785
  H   9.50625675808034     -0.31096096228002     -0.93046376410707
  H   9.43612980133078     -1.62296706366106      0.24393484447559
  H   10.95358418824019     -0.76866901398893     -0.02676463388009
  H   7.49836919818307      0.58590319541776      0.27059084950082
  H   7.56921438847228      1.07494265056300      1.96546940746431
  H   7.56932676249188     -0.63591971436978      1.53257892374434
  H   8.25361581520286      3.12349632084957      3.12835165320247
  H   9.22773255215342      2.97485246849407      4.58500099103342
  H   8.80885898153811      1.53400925472112      3.66111738994989
  H   11.78270038897458      4.41162888733611      2.40333076186926
  H   10.89252390735541      4.52443809193236      3.91802547891181
  H   10.08703711761937      4.89527673084061      2.39696593044559
  H   9.58579017245808      8.27930519521132     -0.66270908341700
  H   7.86372883336382      8.62220717477594     -0.58681397246473
  H   8.57943116295096      8.03282199616723     -2.08659548324140
  H   9.32508152547180      6.77841606581751      1.38935105104071
  H   8.13855870203521      5.47670206503184      1.39434383280471
  H   7.60320935517838      7.15858160150672      1.40946376693146
  H   11.22903751530750      6.27297483219908     -3.63561459872612
  H   12.58582629449648      6.86857063379751     -2.68236890552353
  H   10.99533866867458      7.59869046861630     -2.49868332820012
  H   11.53078317341940      5.51257725687244      0.62299194043068
  H   11.33966239240172      7.15586113674994      0.03039498402179
  H   12.84649614914819      6.29473653131879     -0.25820438892562
  H   8.97030530580050      6.77462492908451     -4.17783117203769
  H   7.40313541685660      6.70158003958117     -3.36855822599402
  H   7.66869729092884      5.80712129128096     -4.86075288756538
  H   10.37214100450226      4.46734368244458     -4.33557004343959
  H   8.91160677391504      3.66482555827840     -4.90192636287189
  H   9.74367814349630      3.06487069397121     -3.46267716236620
  H   3.57202222040225      7.54565170412449     -0.56141363244525
  H   5.27922684550656      7.83577688880961     -0.87517286705141
  H   4.78725714152282      6.61859273769411      0.31559385953927
  H   4.22336146843930      5.95164754142264     -3.93461958334359
  H   4.86433330412718      7.47416365661841     -3.32160213805750
  H   3.16605221677356      7.07901808980317     -3.08538394359003
  H   1.59009351009235      6.66068511179176     -0.04745342328046
  H   1.96084442585162      5.33533985400441      1.04803112580259
  H   0.30873927187119      5.56144668526596      0.45003421384118
  H   1.15879072610374      6.21257901664250     -2.53877607265176
  H   -0.19883661232897      5.21253659068197     -2.03714124053252
  H   1.02533179383629      4.55429565101886     -3.12185458148281
  H   5.67948419708372      3.96634742419099     -3.45647564955561
  H   5.13617281620091      2.49512337042529     -4.25773511978272
  H   5.59622180888678      2.44702529542563     -2.56086140912429
  H   1.77459976591115      2.25636189454392     -2.70848049066941
  H   3.19751080635813      1.38765921818461     -2.12445187712568
  H   2.90893217378272      1.54229553912519     -3.85331081414598
  H   2.87151884479105     -1.02884223653225      1.98548148860875
  H   3.86540863653682     -0.46635484447722      3.33038671075003
  H   4.51318927739948     -1.63232262359870      2.17635095472634
  H   3.50744839954938     -0.30906401384805     -0.46030689999643
  H   5.13744854926462     -0.91599689199213     -0.18170106658747
  H   4.89210624879817      0.75634167449919     -0.69803111805908
  H   1.23171556171552      0.41572553366503      3.00105329446647
  H   -0.12926316545339      1.47757896019070      2.65819204510343
  H   1.19169969193262      2.04136409397248      3.67934154176069
  H   1.65594291743233      1.48166855518106     -0.60158969647488
  H   0.09336954796506      1.28062707571761      0.19277522329634
  H   1.37718991824274      0.10760982276808      0.45825733230649
  H   5.87569982052318      1.58352728347411      3.69083079084252
  H   5.58331802240032      2.85644500593029      4.87461868221733
  H   5.92874137021528      3.28311049144564      3.20314757558976
  H   3.78157502682825      4.69621506792064      3.30033757613295
  H   3.43502765467916      4.11899577652863      4.93528021277459
  H   2.23022613110875      3.94527262666079      3.65691111923606
